# Supplementary material for: Decoupling of Mechanical and Transport Properties in Organogels via Solvent Variation
Source: Gels. 2021 May 21;7(2):61. doi: 10.3390/gels7020061 (PMC8162343; doi:10.3390/gels7020061)
Supplement: Supplementary file 1 [file gels-07-00061-s001.zip]

Archive with 1 entries (1 files):
- gels-1222142-supplementary.pdf
